# Supplementary material for: Data demonstrating the influence of the latent storage efficiency on the dynamic thermal characteristics of a PCM layer
Source: Data Brief. 2017 Apr 11;12:274–6. doi: 10.1016/j.dib.2017.04.005 (PMC5403787; doi:10.1016/j.dib.2017.04.005)
Supplement: Supplementary file 4 — Supplementary material [file mmc4.xlsx]

## Sheet: Foglio1
			Heating air-conditioning season
			Intermediate air-conditioning season
			Cooling air-conditioning season
	Latent energy fraction		S15		LATEST20T		HS22T		SP26E		C32			Decrement factor of the temperature		S15		LATEST20T		HS22T		SP26E		C32			Decrement factor of the heat flux		S15		LATEST20T		HS22T		SP26E		C32			Decrement factor of the energy		S15		LATEST20T		HS22T		SP26E
			εL [-]	ΛL [-]	εL [-]	ΛL [-]	εL [-]	ΛL [-]	εL [-]	ΛL [-]	εL [-]	ΛL [-]				εL [-]	fT	εL [-]	fT	εL [-]	fT	εL [-]	fT	εL [-]	fT				εL [-]	fφ [-]	εL [-]	fφ [-]	εL [-]	fφ [-]	εL [-]	fφ [-]	εL [-]	fφ [-]				εL [-]	fE [-]	εL [-]	fE [-]	εL [-]	fE [-]	εL [-]	fE [-]
	TURIN	JAN	0	0	0	0	0	0	0	0	0	0		TURIN	JAN	0	0.408104	0	0.640947	0	0.53879	0	0.501634	0	0.442881		TURIN	JAN	0	0.285302	0	0.32089	0	0.210016	0	0.304615	0	0.198427		TURIN	JAN	0	0.331767	0	0.372456	0	0.229578	0	0.35345
		FEB	0.0230595	0.209927	0	0	0	0	0	0	0	0			FEB	0.0230595	0.31115	0	0.650565	0	0.547324	0	0.516618	0	0.456218			FEB	0.0230595	0.234119	0	0.34107	0	0.22502	0	0.323874	0	0.213107			FEB	0.0230595	0.313033	0	0.386778	0	0.235763	0	0.366673
		MAR	0.151626	0.82269	0	0	0	0	0	0	0	0			MAR	0.151626	0.0440897	0	0.654776	0	0.55403	0	0.521645	0	0.463393			MAR	0.151626	0.0142593	0	0.413146	0	0.263792	0	0.393209	0	0.251095			MAR	0.151626	0.0147409	0	0.401152	0	0.243174	0	0.380138
		APR	0.271675	0.990676	0.0533497	0.332651	0	0	0	0	0	0			APR	0.271675	0.035393	0.0533497	0.657558	0	0.564165	0	0.528355	0	0.473394			APR	0.271675	0.00624785	0.0533497	0.223057	0	0.269668	0	0.412392	0	0.254977			APR	0.271675	0.00636189	0.0533497	0.322563	0	0.253467	0	0.397034
		MAY	0.0632185	0.43045	0.21536	0.934926	0.026884	0.20511	0	0	0	0			MAY	0.0632185	0.418734	0.21536	0.121379	0.026884	0.591988	0	0.523033	0	0.464206			MAY	0.0632185	0.147115	0.21536	0.0188789	0.026884	0.237999	0	0.425744	0	0.254776			MAY	0.0632185	0.237418	0.21536	0.00777186	0.026884	0.229744	0	0.41491
		JUN	0	0	0.083586	0.495863	0.229961	1.00366	0.0913557	0.589455	0	0			JUN	0	0.42662	0.083586	0.641434	0.229961	0.0365814	0.0913557	0.500848	0	0.457288			JUN	0	0.394303	0.083586	0.157321	0.229961	0.00283628	0.0913557	0.131373	0	0.246556			JUN	0	0.400653	0.083586	0.249184	0.229961	0.0034904	0.0913557	0.215751
		JUL	0	0	0.0325603	0.217082	0.1427	0.660423	0.212671	0.841915	0	0			JUL	0	0.426673	0.0325603	0.65315	0.1427	0.466084	0.212671	0.346027	0	0.459339			JUL	0	0.380746	0.0325603	0.314427	0.1427	0.0728477	0.212671	0.0629385	0	0.243031			JUL	0	0.398203	0.0325603	0.375439	0.1427	0.101884	0.212671	0.0700088
		AUG	0	0	0.0319434	0.220781	0.143776	0.673395	0.192451	0.822006	0	0			AUG	0	0.43392	0.0319434	0.658381	0.143776	0.462554	0.192451	0.385902	0	0.470026			AUG	0	0.389629	0.0319434	0.319658	0.143776	0.0713835	0.192451	0.076913	0	0.251582			AUG	0	0.378947	0.0319434	0.356929	0.143776	0.0915789	0.192451	0.0880636
		SEP	0.00177045	0.0157371	0.217339	0.818824	0.128692	0.622443	0.0546789	0.381349	0	0			SEP	0.00177045	0.444148	0.217339	0.492903	0.128692	0.496037	0.0546789	0.528893	0	0.468222			SEP	0.00177045	0.366165	0.217339	0.074746	0.128692	0.0961421	0.0546789	0.182879	0	0.198427			SEP	0.00177045	0.35939	0.217339	0.0728075	0.128692	0.11442	0.0546789	0.275493
		OCT	0.256928	0.937013	0.0840568	0.453115	0	0	0	0	0	0			OCT	0.256928	0.109882	0.0840568	0.644196	0	0.545525	0	0.515566	0	0.453974			OCT	0.256928	0.0199977	0.0840568	0.177911	0	0.255305	0	0.304615	0	0.198427			OCT	0.256928	0.0157434	0.0840568	0.266488	0	0.237361	0	0.35345
		NOV	0.0521188	0.471509	0	0	0	0	0	0	0	0			NOV	0.0521188	0.217592	0	0.645455	0	0.535333	0	0.512038	0	0.445509			NOV	0.0521188	0.124121	0	0.356978	0	0.23702	0	0.339708	0	0.223789			NOV	0.0521188	0.119437	0	0.365303	0	0.225319	0	0.346587
		DEC	0.0119132	0.109614	0	0	0	0	0	0	0	0			DEC	0.0119132	0.33622	0	0.647275	0	0.532895	0	0.5087	0	0.439297			DEC	0.0119132	0.243316	0	0.328002	0	0.214739	0	0.311222	0	0.202027			DEC	0.0119132	0.317229	0	0.361997	0	0.225773	0	0.343978
	COSENZA	JAN	0.166847	0.83746	0	0	0	0	0	0	0	0		COSENZA	JAN	0.166847	0.0415719	0	0.658401	0	0.550284	0	0.527331	0	0.460443		COSENZA	JAN	0.166847	0.0124662	0	0.346763	0	0.231305	0	0.331266	0	0.218933		COSENZA	JAN	0.166847	0.0135606	0	0.374346	0	0.229994	0	0.355027
		FEB	0.195686	0.719605	0.0430068	0.226548	0	0	0	0	0	0			FEB	0.195686	0	0.0430068	0.660271	0	0.552602	0	0.523358	0	0.462229			FEB	0.195686	0	0.0430068	0.264815	0	0.25464	0	0.372688	0	0.242013			FEB	0.195686	1.56929e-13	0.0430068	0.334747	0	0.237631	0	0.36953
		MAR	0.32374	0.992278	0.121277	0.478453	0	0	0	0	0	0			MAR	0.32374	0.0179434	0.121277	0.631122	0	0.557035	0	0.526269	0	0.466697			MAR	0.32374	0.00445853	0.121277	0.19658	0	0.277797	0	0.416603	0	0.264415			MAR	0.32374	0.00401795	0.121277	0.263671	0	0.245231	0	0.382506
		APR	0.216209	0.788026	0.198542	0.715343	0.0290747	0.162801	0	0	0	0			APR	0.216209	0.303133	0.198542	0.511149	0.0290747	0.582764	0	0.521473	0	0.460272			APR	0.216209	0.0745596	0.198542	0.118107	0.0290747	0.237855	0	0.4222	0	0.250481			APR	0.216209	0.08895	0.198542	0.140472	0.0290747	0.231654	0	0.40263
		MAY	0.0887618	0.481538	0.312864	0.992832	0.0852123	0.434518	0.0297684	0.219812	0	0			MAY	0.0887618	0.41262	0.312864	0.0167075	0.0852123	0.551343	0.0297684	0.534911	0	0.457568			MAY	0.0887618	0.131488	0.312864	0.00219356	0.0852123	0.129746	0.0297684	0.307456	0	0.23929			MAY	0.0887618	0.223406	0.312864	0.00170092	0.0852123	0.177746	0.0297684	0.358061
		JUN	0	0	0.114231	0.515126	0.228315	0.831682	0.191423	0.751943	0	0			JUN	0	0.421114	0.114231	0.617595	0.228315	0.371765	0.191423	0.41411	0	0.451875			JUN	0	0.362648	0.114231	0.143009	0.228315	0.0400537	0.191423	0.088414	0	0.230173			JUN	0	0.413977	0.114231	0.247667	0.228315	0.043707	0.191423	0.121381
		JUL	0	0	0.0154793	0.0984021	0.101517	0.471841	0.277124	0.920375	0.0640495	0.28003			JUL	0	0.424828	0.0154793	0.663187	0.101517	0.524668	0.277124	0.229909	0.0640495	0.480619			JUL	0	0.36699	0.0154793	0.372322	0.101517	0.104873	0.277124	0.0318598	0.0640495	0.167071			JUL	0	0.404382	0.0154793	0.434536	0.101517	0.161963	0.277124	0.0277117
		AUG	0	0	0.0229814	0.127129	0.109615	0.455747	0.280385	0.893584	0.108041	0.380246			AUG	0	0.427987	0.0229814	0.663225	0.109615	0.518682	0.280385	0.270094	0.108041	0.467113			AUG	0	0.382396	0.0229814	0.371013	0.109615	0.114032	0.280385	0.0428917	0.108041	0.138455			AUG	0	0.382843	0.0229814	0.39296	0.109615	0.15884	0.280385	0.0433913
		SEP	0	0	0.10383	0.421122	0.204015	0.688382	0.28972	0.878843	0.0611097	0.223479			SEP	0	0.433837	0.10383	0.637553	0.204015	0.429221	0.28972	0.291268	0.0611097	0.488216			SEP	0	0.386742	0.10383	0.187234	0.204015	0.0702591	0.28972	0.0580054	0.0611097	0.174713			SEP	0	0.367952	0.10383	0.270021	0.204015	0.0859434	0.28972	0.0500502
		OCT	0.0673416	0.347198	0.346332	1.06357	0.164847	0.62206	0.100833	0.482636	0	0			OCT	0.0673416	0.41185	0.346332	0	0.164847	0.479476	0.100833	0.50811	0	0.454745			OCT	0.0673416	0.1795	0.346332	0	0.164847	0.0964844	0.100833	0.15771	0	0.241558			OCT	0.0673416	0.248803	0.346332	2.32026e-14	0.164847	0.114753	0.100833	0.236322
		NOV	0.253473	0.832697	0.189177	0.640558	0.0424551	0.202578	0.0135243	0.088774	0	0			NOV	0.253473	0.24413	0.189177	0.576971	0.0424551	0.570064	0.0135243	0.540273	0	0.457205			NOV	0.253473	0.0621649	0.189177	0.140133	0.0424551	0.168142	0.0135243	0.334639	0	0.235268			NOV	0.253473	0.0546979	0.189177	0.19058	0.0424551	0.20199	0.0135243	0.337652
		DEC	0.242885	0.911927	0.0507938	0.268958	0	0	0	0	0	0			DEC	0.242885	0.0274885	0.0507938	0.65219	0	0.542309	0	0.513499	0	0.450106			DEC	0.242885	0.00805131	0.0507938	0.213074	0	0.246216	0	0.360582	0	0.232813			DEC	0.242885	0.00782184	0.0507938	0.309419	0	0.227928	0	0.351208
	Time lag of the maximum peak of the temperature		S15		LATEST20T		HS22T		SP26E		C32			Time lag of the minimum peak of the temperature		S15		LATEST20T		HS22T		SP26E		C32			Time lag of the maximum peak of the heat flux		S15		LATEST20T		HS22T		SP26E		C32			Time lag of the minimum peak of the heat flux		S15		LATEST20T		HS22T		SP26E
			εL [-]	ΔtTmax [h]	εL [-]	ΔtTmax [h]	εL [-]	ΔtTmax [h]	εL [-]	ΔtTmax [h]	εL [-]	ΔtTmax [h]				εL [-]	ΔtTmin [h]	εL [-]	ΔtTmin [h]	εL [-]	ΔtTmin [h]	εL [-]	ΔtTmin [h]	εL [-]	ΔtTmin [h]				εL [-]	Δtφmax [h]	εL [-]	Δtφmax [h]	εL [-]	Δtφmax [h]	εL [-]	Δtφmax [h]	εL [-]	Δtφmax [h]				εL [-]	Δtφmin [h]	εL [-]	Δtφmin [h]	εL [-]	Δtφmin [h]	εL [-]	Δtφmin [h]
	TURIN	JAN	0	2.66389	0	1.64306	0	2.96389	0	2.23611	0	3.37917		TURIN	JAN	0	1.07222	0	0.677778	0	1.18472	0	0.888889	0	1.40972		TURIN	JAN	0	3.59167	0	2.78333	0	4.10972	0	3.22778	0	4.41806		TURIN	JAN	0	15.7111	0	15.3194	0	15.7292	0	15.525
		FEB	0.0230595	23.3042	0	1.11528	0	2.475	0	1.58611	0	2.90139			FEB	0.0230595	1.08611	0	0.670833	0	1.2125	0	0.8875	0	1.44861			FEB	0.0230595	1.59444	0	3.57639	0	4.98056	0	3.95278	0	5.31806			FEB	0.0230595	14.7708	0	14.3611	0	14.8444	0	14.5722
		MAR	0.151626	6.47222	0	1.175	0	2.37222	0	1.675	0	2.85556			MAR	0.151626	0.752778	0	0.765278	0	1.40278	0	1.01667	0	1.67778			MAR	0.151626	8.80972	0	3.95	0	4.72083	0	4.23333	0	5.05833			MAR	0.151626	11.5556	0	13.0861	0	13.6444	0	13.3153
		APR	0.271675	11.6917	0.0533497	5.17639	0	2.07222	0	2.18056	0	3.00556			APR	0.271675	10.0944	0.0533497	0.879167	0	1.64444	0	1.18889	0	1.97639			APR	0.271675	13.2958	0.0533497	5.97361	0	4.49722	0	3.63333	0	4.83611			APR	0.271675	12.5972	0.0533497	11.7139	0	12.2278	0	11.7542
		MAY	0.0632185	2.33194	0.21536	0.618056	0.026884	3.31181	0	1.81667	0	2.91389			MAY	0.0632185	5.46389	0.21536	3.9375	0.026884	1.675	0	1.13472	0	2.02361			MAY	0.0632185	6.24583	0.21536	2.53056	0.026884	5.45556	0	4.65556	0	5.70694			MAY	0.0632185	7.08194	0.21536	7.46667	0.026884	12.3556	0	5.62361
		JUN	0	2.14722	0.083586	1.27361	0.229961	10.3722	0.0913557	8.99861	0	2.87361			JUN	0	1.49444	0.083586	3.18056	0.229961	15.2681	0.0913557	1.27778	0	2.19028			JUN	0	3.67917	0.083586	4.80556	0.229961	12.2931	0.0913557	9.49583	0	4.58333			JUN	0	4.45	0.083586	3.18472	0.229961	16.3736	0.0913557	8.09167
		JUL	0	2.20139	0.0325603	1.28056	0.1427	2.62639	0.212671	13.3861	0	3.01806			JUL	0	1.48333	0.0325603	2.38611	0.1427	5.5	0.212671	2.51944	0	2.26667			JUL	0	4.7625	0.0325603	6.35	0.1427	4.79444	0.212671	14.9625	0	5.56944			JUL	0	5.68472	0.0325603	2.90417	0.1427	5.94583	0.212671	4.74028
		AUG	0	2.375	0.0319434	1.34444	0.143776	2.37361	0.192451	12.1875	0	2.99861			AUG	0	1.475	0.0319434	2.01528	0.143776	5.21111	0.192451	1.60833	0	2.08194			AUG	0	4.73333	0.0319434	6.46389	0.143776	4.71944	0.192451	13.9444	0	5.29861			AUG	0	4.2625	0.0319434	2.60417	0.143776	6.12361	0.192451	4.49722
		SEP	0.00177045	1.61944	0.217339	1.39722	0.128692	9.72361	0.0546789	5.35278	0	2.30139			SEP	0.00177045	2.18611	0.217339	7.26389	0.128692	1.5875	0.0546789	1.04028	0	1.73889			SEP	0.00177045	4.30833	0.217339	4.20556	0.128692	11.8861	0.0546789	6.31667	0	4.41806			SEP	0.00177045	13.1597	0.217339	9.53056	0.128692	7.93194	0.0546789	12.4639
		OCT	0.256928	4.30139	0.0840568	5.75	0	2.29861	0	1.66111	0	2.725			OCT	0.256928	4.075	0.0840568	0.766667	0	1.39167	0	1.02083	0	1.6625			OCT	0.256928	4.55139	0.0840568	6.00556	0	3.81944	0	3.22778	0	4.41806			OCT	0.256928	7.68889	0.0840568	12.2653	0	14.2903	0	15.525
		NOV	0.0521188	2.89167	0	0.951389	0	1.79583	0	1.29861	0	2.14722			NOV	0.0521188	1.25139	0	0.672222	0	1.15556	0	0.876389	0	1.37222			NOV	0.0521188	1.47361	0	4.01944	0	4.9	0	4.30694	0	5.19444			NOV	0.0521188	16.5403	0	15.0208	0	15.4222	0	15.2194
		DEC	0.0119132	0.293056	0	1.27361	0	2.15139	0	1.80694	0	2.63194			DEC	0.0119132	1.00833	0	0.629167	0	1.13056	0	0.830556	0	1.34861			DEC	0.0119132	1.32361	0	2.6125	0	3.57361	0	2.93056	0	3.87361			DEC	0.0119132	16.3028	0	15.8931	0	16.2875	0	16.0944
	COSENZA	JAN	0.166847	7.98333	0	0.863889	0	1.66806	0	1.21111	0	2.02639		COSENZA	JAN	0.166847	23.7431	0	0.697222	0	1.23889	0	0.919444	0	1.47639		COSENZA	JAN	0.166847	10.0583	0	3.85278	0	4.71667	0	4.13611	0	5.00972		COSENZA	JAN	0.166847	13.8931	0	15.0639	0	15.5181	0	15.2792
		FEB	0.195686	21.7819	0.0430068	3.35278	0	2.11806	0	1.52917	0	2.55			FEB	0.195686	5.24167	0.0430068	0.727778	0	1.31111	0	0.966667	0	1.56667			FEB	0.195686	23.3708	0.0430068	6.14306	0	5.11528	0	4.36667	0	5.44583			FEB	0.195686	12.6528	0.0430068	14.1861	0	14.2208	0	13.9931
		MAR	0.32374	13.9181	0.121277	5.83056	0	2.16806	0	1.62778	0	2.64583			MAR	0.32374	8.49722	0.121277	0.781944	0	1.44028	0	1.04167	0	1.72917			MAR	0.32374	15.3847	0.121277	7.5125	0	4.79722	0	4.30694	0	5.12639			MAR	0.32374	11.5722	0.121277	10.7708	0	13.2292	0	12.9097
		APR	0.216209	2.49444	0.198542	3.73889	0.0290747	3.17917	0	1.675	0	2.77361			APR	0.216209	6.10972	0.198542	1.075	0.0290747	1.75139	0	1.22083	0	2.09722			APR	0.216209	4.63056	0.198542	3.98472	0.0290747	5.10278	0	3.52222	0	4.7125			APR	0.216209	7.29861	0.198542	7.78333	0.0290747	13.4875	0	4.175
		MAY	0.0887618	2.20694	0.312864	11.3792	0.0852123	8.84028	0.0297684	2.93194	0	2.78889			MAY	0.0887618	2.94722	0.312864	4.6125	0.0852123	2.09861	0.0297684	1.22083	0	2.3875			MAY	0.0887618	5.66944	0.312864	12.8625	0.0852123	9.05417	0.0297684	4.3625	0	5.44444			MAY	0.0887618	6.25	0.312864	7.30556	0.0852123	9.25139	0.0297684	12.6389
		JUN	0	2.12917	0.114231	1.35278	0.228315	3.39583	0.191423	12.6264	0	3.12222			JUN	0	1.59167	0.114231	6.40972	0.228315	10.7528	0.191423	1.83056	0	2.56111			JUN	0	4.63889	0.114231	4.63333	0.228315	6.40278	0.191423	12.7778	0	5.61806			JUN	0	4.63611	0.114231	6.94583	0.228315	11.0694	0.191423	4.67778
		JUL	0	2.16111	0.0154793	1.2375	0.101517	2.50694	0.277124	5.36111	0.0640495	6.64722			JUL	0	1.625	0.0154793	4.77083	0.101517	5.70556	0.277124	11.4097	0.0640495	2.8125			JUL	0	4.71111	0.0154793	4.04306	0.101517	5.91806	0.277124	6.70972	0.0640495	6.88056			JUL	0	4.67361	0.0154793	3.55139	0.101517	7.20139	0.277124	13.2806
		AUG	0	2.16944	0.0229814	1.23611	0.109615	2.45278	0.280385	2.24861	0.108041	5.86944			AUG	0	1.73056	0.0229814	5.35694	0.109615	5.57222	0.280385	10.1	0.108041	2.71389			AUG	0	4.25556	0.0229814	3.81528	0.109615	6.12083	0.280385	5.76389	0.108041	7.77778			AUG	0	4.49306	0.0229814	3.74861	0.109615	6.56667	0.280385	12.0083
		SEP	0	2.40278	0.10383	1.27917	0.204015	2.46667	0.28972	14.625	0.0611097	5.36111			SEP	0	1.45556	0.10383	4.42083	0.204015	6.03472	0.28972	1.67083	0.0611097	1.97361			SEP	0	4.09306	0.10383	5.26667	0.204015	5.42778	0.28972	16.9819	0.0611097	5.96667			SEP	0	4.43056	0.10383	4.85278	0.204015	6.51944	0.28972	4.25972
		OCT	0.0673416	2.19583	0.346332	22.1944	0.164847	10.525	0.100833	5.16944	0	3.02361			OCT	0.0673416	3.70694	0.346332	4.30833	0.164847	1.53194	0.100833	1.03611	0	1.68889			OCT	0.0673416	6.19306	0.346332	22.4847	0.164847	10.9236	0.100833	7.08194	0	4.30417			OCT	0.0673416	3.71667	0.346332	5.82222	0.164847	8.89444	0.100833	13.6139
		NOV	0.253473	1.90278	0.189177	8.03194	0.0424551	3.45972	0.0135243	3.41944	0	2.42639			NOV	0.253473	2.775	0.189177	0.711111	0.0424551	1.26667	0.0135243	0.925	0	1.50833			NOV	0.253473	4.54444	0.189177	9.31806	0.0424551	4.44028	0.0135243	4.57083	0	4.56528			NOV	0.253473	6.05278	0.189177	9.29861	0.0424551	15.225	0.0135243	15.9153
		DEC	0.242885	12.4917	0.0507938	3.50139	0	2.21667	0	1.75972	0	2.65278			DEC	0.242885	2.87639	0.0507938	0.701389	0	1.225	0	0.916667	0	1.45694			DEC	0.242885	13.9264	0.0507938	4.02083	0	3.81528	0	3.1625	0	4.08889			DEC	0.242885	10.4292	0.0507938	14.9139	0	15.5569	0	15.3042
[truncated: 2 more columns]
